# Supplementary material for: Pediatric Nicotine Exposures Reported to US Poison Centers
Source: JAMA Netw Open. 2026 Mar 4;9(3):e260479. doi: 10.1001/jamanetworkopen.2026.0479 (PMC12961511; doi:10.1001/jamanetworkopen.2026.0479)
Supplement: Supplement 1. — eTable. Composite Categorization of Generic Nicotine-Based Products [file jamanetwopen-e260479-s001.xlsx]

## Sheet: Sheet1
eTable. Composite Categorization of Generic Nicotine-Based Products
Composite Category	Generic Name
Traditional Tobacco Products
	Chewing Tobacco
	Cigarettes
	Cigars (Nicotine)
	Dissolvable Tobacco
	Filter Tips Only (Cigarette Butts)
	Heat Not Burn Tobacco
	Other Types of Tobacco Product
	Snuff
	Unknown Types of Tobacco Productb
E-Cigarettes. and Liquid Nicotine
	eCigarettes: Nicotine Device (Flavor Unknown)
	eCigarettes: Nicotine Device With Added Flavors
	eCigarettes: Nicotine Device Without Added Flavors
	eCigarettes: Nicotine Liquid (Flavor Unknown)
	eCigarettes: Nicotine Liquid (With Added Flavors)
	eCigarettes: Nicotine Liquid (Without Added Flavors)
Other Non-Tobacco Nicotine Products
	Nicotine (Excluding Tobacco Products)
	Nicotine Pharmaceuticals (Patches, Gum, Lozenges)
	Other Non-Drug Substances
b Nicotine pouch exposures were primarily embedded in these generic groups.
